# Supplementary material for: A Sustainable and Eco-Friendly Membrane for PEM Fuel Cells Using Bacterial Cellulose
Source: Polymers (Basel). 2024 Oct 28;16(21):3017. doi: 10.3390/polym16213017 (PMC11548236; doi:10.3390/polym16213017)
Supplement: Supplementary file 1 [file polymers-16-03017-s001.zip]

Archive with 1 entries (1 files):
- polymers-3235085-supplementary.pdf
